# Supplementary material for: Prospective multicenter validation of a next-generation sequencing panel using cytology specimens for lung cancer: cPANEL
Source: BMC Cancer. 2025 Oct 9;25:1538. doi: 10.1186/s12885-025-14770-0 (PMC12512683; doi:10.1186/s12885-025-14770-0)
Supplement: Supplementary file 8 — Supplementary Material 8. [file 12885_2025_14770_MOESM8_ESM.xlsx]

## Sheet: Supplementary_Table__Site-wise_
Institution-wise analysis of cytology sample volume, number of successful gene panel tests using the LCCP assay, and success rates in the multicenter cohort.
Institution Name	Site Location	n_total	n_success	success_rate (%)
St. Marianna University Hospital	Kawasaki	95	94	98.9
Hokkaido University Hospital	Sapporo	47	46	97.9
Nagoya Medical Center	Nagoya	45	44	97.8
Gifu General Medical Center	Gifu	19	19	100
Kanagawa Cancer Center	Yokohama	18	18	100
Kawasaki Medical School	Kurashiki	15	15	100
Kumamoto Regional Medical Center	Kumamoto	9	8	88.9
